# Supplementary material for: The ERAD Pathway Participates in Fungal Growth and Cellulase Secretion in Trichoderma reesei
Source: J Fungi (Basel). 2023 Jan 4;9(1):74. doi: 10.3390/jof9010074 (PMC9862206; doi:10.3390/jof9010074)
Supplement: Supplementary file 1 [file jof-09-00074-s001.zip]

Archive with 1 entries (1 files):
- jof-2092949-supplementary.pdf
